# Supplementary material for: FMR1 Allelic Complexity and IVF Fertilization Success: Limitations and Future Perspectives
Source: Int J Mol Sci. 2025 Jun 16;26(12):5752. doi: 10.3390/ijms26125752 (PMC12193248; doi:10.3390/ijms26125752)
Supplement: Supplementary file 1 [file ijms-26-05752-s001.zip]

Archive with 1 entries (1 files):
- ijms-3600827-supplementary.pdf
